# Supplementary material for: Myeloid ABCG1 Deficiency Enhances Apoptosis and Initiates Efferocytosis in Bronchoalveolar Lavage Cells of Murine Multi-Walled Carbon Nanotube-Induced Granuloma Model
Source: Int J Mol Sci. 2021 Dec 21;23(1):47. doi: 10.3390/ijms23010047 (PMC8744594; doi:10.3390/ijms23010047)
Supplement: Supplementary file 1 [file ijms-23-00047-s001.zip]

Archive with 7 entries (7 files):
- supplemental figure S1.pdf
- supplemental figure S2.pdf
- supplemental figure S3-.pdf
- supplemental figure S4.pdf
- supplemental figure S5.pdf
- supplemental figure S6.pdf
- supplemental figure S7.pdf
